# Supplementary material for: Chemical Composition, Larvicidal and Molluscicidal Activity of Essential Oils of Six Guava Cultivars Grown in Vietnam
Source: Plants (Basel). 2023 Aug 7;12(15):2888. doi: 10.3390/plants12152888 (PMC10421063; doi:10.3390/plants12152888)
Supplement: Supplementary file 1 [file plants-12-02888-s001.zip]

Archive with 2 entries (2 files):
- Supplementary Materials, Figure S1.pdf
- Supplementary Materials, Table S1.pdf
